# Supplementary material for: Transcriptome assembly for a colour-polymorphic grasshopper (Gomphocerus sibiricus) with a very large genome size
Source: BMC Genomics. 2019 May 14;20:370. doi: 10.1186/s12864-019-5756-4 (PMC6518663; doi:10.1186/s12864-019-5756-4)
Supplement: Supplementary file 8 — Table of top Wolbachia BLASTX hits from the assembly. (CSV 104 kb) [file 12864_2019_5756_MOESM8_ESM.csv]

query_id	subject_id	percent_identity	alignment_length	mismatches	gap_opens	q_start	q_end	s_start	s_end	evalue	bit_score	GenBank_id	TaxID	tax_id	superkingdom	phylum	class	order	family	genus	species	cohort	forma	infraclass	infraorder	kingdom	no rank	no rank1	no rank10	no rank11	no rank12	no rank13	no rank14	no rank15	no rank16	no rank17	no rank18	no rank19	no rank2	no rank20	no rank21	no rank22	no rank3	no rank4	no rank5	no rank6	no rank7	no rank8	no rank9
Transcript_97	gi|917750762|ref|WP_052264936.1|	98.06	103	2	0	2	310	298	400	1e-61	205	917750762	953	953	Bacteria	Proteobacteria	Alphaproteobacteria	Rickettsiales	Anaplasmataceae	Wolbachia							cellular organisms
Transcript_443	gi|492860022|ref|WP_006012555.1|	99.11	112	1	0	337	2	120	231	2e-56	192	492860022	955	955	Bacteria	Proteobacteria	Alphaproteobacteria	Rickettsiales	Anaplasmataceae	Wolbachia	Wolbachia pipientis						cellular organisms
Transcript_979	gi|505401414|ref|WP_015588516.1|	93.44	122	8	0	1	366	1724	1845	3e-68	235	505401414	77038	77038	Bacteria	Proteobacteria	Alphaproteobacteria	Rickettsiales	Anaplasmataceae	Wolbachia	Wolbachia endosymbiont of Drosophila simulans						cellular organisms
Transcript_1172	gi|494513391|ref|WP_007302849.1|	50.44	113	55	1	378	40	45	156	1e-19	95.5	494513391	953	953	Bacteria	Proteobacteria	Alphaproteobacteria	Rickettsiales	Anaplasmataceae	Wolbachia							cellular organisms
Transcript_1443	gi|518066289|ref|WP_019236497.1|	95.29	85	4	0	257	3	1	85	6e-47	164	518066289	955	955	Bacteria	Proteobacteria	Alphaproteobacteria	Rickettsiales	Anaplasmataceae	Wolbachia	Wolbachia pipientis						cellular organisms
Transcript_1553	gi|190357852|emb|CAQ55309.1|	100	135	0	0	406	2	357	491	2e-84	276	190357852	570417	570417	Bacteria	Proteobacteria	Alphaproteobacteria	Rickettsiales	Anaplasmataceae	Wolbachia	Wolbachia endosymbiont of Culex quinquefasciatus						cellular organisms	Wolbachia endosymbiont of Culex quinquefasciatus Pel
Transcript_1980	gi|492863340|ref|WP_006014035.1|	96.8	125	4	0	111	485	1	125	1e-76	246	492863340	955	955	Bacteria	Proteobacteria	Alphaproteobacteria	Rickettsiales	Anaplasmataceae	Wolbachia	Wolbachia pipientis						cellular organisms
Transcript_2125	gi|518066528|ref|WP_019236736.1|	95.38	173	8	0	519	1	1	173	2e-116	343	518066528	955	955	Bacteria	Proteobacteria	Alphaproteobacteria	Rickettsiales	Anaplasmataceae	Wolbachia	Wolbachia pipientis						cellular organisms
Transcript_2277	gi|501458317|ref|WP_012481762.1|	100	192	0	0	576	1	1	192	3e-94	293	501458317	953	953	Bacteria	Proteobacteria	Alphaproteobacteria	Rickettsiales	Anaplasmataceae	Wolbachia							cellular organisms
Transcript_2405	gi|505401414|ref|WP_015588516.1|	89.19	897	85	4	27	2708	1	888	0	1643	505401414	77038	77038	Bacteria	Proteobacteria	Alphaproteobacteria	Rickettsiales	Anaplasmataceae	Wolbachia	Wolbachia endosymbiont of Drosophila simulans						cellular organisms
Transcript_3432	gi|505400644|ref|WP_015587746.1|	100	156	0	0	141	608	1	156	5e-110	326	505400644	77038	77038	Bacteria	Proteobacteria	Alphaproteobacteria	Rickettsiales	Anaplasmataceae	Wolbachia	Wolbachia endosymbiont of Drosophila simulans						cellular organisms
Transcript_4309	gi|518066761|ref|WP_019236969.1|	92.04	402	32	0	2	1207	1726	2127	0	756	518066761	955	955	Bacteria	Proteobacteria	Alphaproteobacteria	Rickettsiales	Anaplasmataceae	Wolbachia	Wolbachia pipientis						cellular organisms
Transcript_4369	gi|494512932|ref|WP_007302390.1|	99	100	1	0	1	300	214	313	4e-62	206	494512932	953	953	Bacteria	Proteobacteria	Alphaproteobacteria	Rickettsiales	Anaplasmataceae	Wolbachia							cellular organisms
Transcript_4466	gi|518066124|ref|WP_019236332.1|	79.25	106	18	1	338	33	1	106	2e-33	131	518066124	955	955	Bacteria	Proteobacteria	Alphaproteobacteria	Rickettsiales	Anaplasmataceae	Wolbachia	Wolbachia pipientis						cellular organisms
Transcript_4676	gi|492862089|ref|WP_006013484.1|	99.22	129	1	0	388	2	1	129	7e-89	273	492862089	953	953	Bacteria	Proteobacteria	Alphaproteobacteria	Rickettsiales	Anaplasmataceae	Wolbachia							cellular organisms
Transcript_4690	gi|505400859|ref|WP_015587961.1|	99.27	137	1	0	412	2	1	137	3e-89	273	505400859	77038	77038	Bacteria	Proteobacteria	Alphaproteobacteria	Rickettsiales	Anaplasmataceae	Wolbachia	Wolbachia endosymbiont of Drosophila simulans						cellular organisms
Transcript_4714	gi|516101258|ref|WP_017531838.1|	98.54	137	2	0	413	3	105	241	1e-91	280	516101258	116598	116598	Bacteria	Proteobacteria	Alphaproteobacteria	Rickettsiales	Anaplasmataceae	Wolbachia	Wolbachia endosymbiont of Diaphorina citri						cellular organisms
Transcript_4821	gi|492864982|ref|WP_006014880.1|	98.35	121	2	0	31	393	1	121	9e-78	238	492864982	953	953	Bacteria	Proteobacteria	Alphaproteobacteria	Rickettsiales	Anaplasmataceae	Wolbachia							cellular organisms
Transcript_5046	gi|518066761|ref|WP_019236969.1|	72.94	85	20	2	481	236	3858	3942	5e-31	130	518066761	955	955	Bacteria	Proteobacteria	Alphaproteobacteria	Rickettsiales	Anaplasmataceae	Wolbachia	Wolbachia pipientis						cellular organisms
Transcript_5062	gi|498087539|ref|WP_010401695.1|	100	161	0	0	3	485	190	350	2e-97	298	498087539	180837	180837	Bacteria	Proteobacteria	Alphaproteobacteria	Rickettsiales	Anaplasmataceae	Wolbachia	Wolbachia endosymbiont of Nasonia vitripennis						cellular organisms
Transcript_5089	gi|481067166|gb|AGJ98713.1|	78.91	147	31	0	32	472	1	147	5e-59	193	481067166	1236908	1236908	Bacteria	Proteobacteria	Alphaproteobacteria	Rickettsiales	Anaplasmataceae	Wolbachia	Wolbachia endosymbiont of Drosophila simulans						cellular organisms	Wolbachia endosymbiont of Drosophila simulans wNo
Transcript_5144	gi|492859494|ref|WP_006012293.1|	95.42	153	7	0	60	518	1	153	2e-98	293	492859494	955	955	Bacteria	Proteobacteria	Alphaproteobacteria	Rickettsiales	Anaplasmataceae	Wolbachia	Wolbachia pipientis						cellular organisms
Transcript_5172	gi|516101338|ref|WP_017531918.1|	96.62	148	5	0	445	2	22	169	8e-93	281	516101338	116598	116598	Bacteria	Proteobacteria	Alphaproteobacteria	Rickettsiales	Anaplasmataceae	Wolbachia	Wolbachia endosymbiont of Diaphorina citri						cellular organisms
Transcript_5269	gi|505401130|ref|WP_015588232.1|	95.95	148	6	0	27	470	1	148	6e-81	258	505401130	77038	77038	Bacteria	Proteobacteria	Alphaproteobacteria	Rickettsiales	Anaplasmataceae	Wolbachia	Wolbachia endosymbiont of Drosophila simulans						cellular organisms
Transcript_5340	gi|494513355|ref|WP_007302813.1|	100	96	0	0	29	316	1	96	2e-59	193	494513355	953	953	Bacteria	Proteobacteria	Alphaproteobacteria	Rickettsiales	Anaplasmataceae	Wolbachia							cellular organisms
Transcript_5464	gi|505401128|ref|WP_015588230.1|	88.83	188	21	0	155	718	1	188	2e-100	312	505401128	77038	77038	Bacteria	Proteobacteria	Alphaproteobacteria	Rickettsiales	Anaplasmataceae	Wolbachia	Wolbachia endosymbiont of Drosophila simulans						cellular organisms
Transcript_5471	gi|481067283|gb|AGJ98830.1|	83.68	190	28	1	64	624	1	190	3e-91	279	481067283	1236908	1236908	Bacteria	Proteobacteria	Alphaproteobacteria	Rickettsiales	Anaplasmataceae	Wolbachia	Wolbachia endosymbiont of Drosophila simulans						cellular organisms	Wolbachia endosymbiont of Drosophila simulans wNo
Transcript_5515	gi|492863084|ref|WP_006013937.1|	100	186	0	0	560	3	1	186	7e-128	375	492863084	953	953	Bacteria	Proteobacteria	Alphaproteobacteria	Rickettsiales	Anaplasmataceae	Wolbachia							cellular organisms
Transcript_5537	gi|648400906|ref|WP_026092657.1|	99.46	184	1	0	29	580	1	184	2e-102	308	648400906	116598	116598	Bacteria	Proteobacteria	Alphaproteobacteria	Rickettsiales	Anaplasmataceae	Wolbachia	Wolbachia endosymbiont of Diaphorina citri						cellular organisms
Transcript_5547	gi|190357240|emb|CAQ54662.1|	100	265	0	0	3	797	694	958	5e-166	522	190357240	570417	570417	Bacteria	Proteobacteria	Alphaproteobacteria	Rickettsiales	Anaplasmataceae	Wolbachia	Wolbachia endosymbiont of Culex quinquefasciatus						cellular organisms	Wolbachia endosymbiont of Culex quinquefasciatus Pel
Transcript_5557	gi|492864710|ref|WP_006014712.1|	98.88	269	3	0	2	808	61	329	5e-180	516	492864710	955	955	Bacteria	Proteobacteria	Alphaproteobacteria	Rickettsiales	Anaplasmataceae	Wolbachia	Wolbachia pipientis						cellular organisms
Transcript_5581	gi|656304979|ref|WP_029237629.1|	100	116	0	0	292	639	83	198	7e-129	244	656304979	180837	180837	Bacteria	Proteobacteria	Alphaproteobacteria	Rickettsiales	Anaplasmataceae	Wolbachia	Wolbachia endosymbiont of Nasonia vitripennis						cellular organisms
Transcript_5614	gi|492864686|ref|WP_006014698.1|	98.45	258	4	0	775	2	1	258	2e-158	471	492864686	955	955	Bacteria	Proteobacteria	Alphaproteobacteria	Rickettsiales	Anaplasmataceae	Wolbachia	Wolbachia pipientis						cellular organisms
Transcript_5690	gi|505400692|ref|WP_015587794.1|	95.74	329	14	0	989	3	281	609	0	622	505400692	77038	77038	Bacteria	Proteobacteria	Alphaproteobacteria	Rickettsiales	Anaplasmataceae	Wolbachia	Wolbachia endosymbiont of Drosophila simulans						cellular organisms
Transcript_5747	gi|516101765|ref|WP_017532345.1|	99.72	361	1	0	1084	2	1	361	0	619	516101765	116598	116598	Bacteria	Proteobacteria	Alphaproteobacteria	Rickettsiales	Anaplasmataceae	Wolbachia	Wolbachia endosymbiont of Diaphorina citri						cellular organisms
Transcript_5768	gi|505401128|ref|WP_015588230.1|	76.21	290	57	5	3	839	181	469	3e-139	418	505401128	77038	77038	Bacteria	Proteobacteria	Alphaproteobacteria	Rickettsiales	Anaplasmataceae	Wolbachia	Wolbachia endosymbiont of Drosophila simulans						cellular organisms
Transcript_5771	gi|492864156|ref|WP_006014418.1|	95.9	244	10	0	1083	352	1	244	3e-144	422	492864156	955	955	Bacteria	Proteobacteria	Alphaproteobacteria	Rickettsiales	Anaplasmataceae	Wolbachia	Wolbachia pipientis						cellular organisms
Transcript_6469	gi|697263053|emb|CDR78672.1|	96.94	359	11	0	724	1800	1	359	0	725	697263053	225364	225364	Bacteria	Proteobacteria	Alphaproteobacteria	Rickettsiales	Anaplasmataceae	Wolbachia	Wolbachia endosymbiont of Drosophila simulans						cellular organisms	Wolbachia endosymbiont of Drosophila simulans wAu
Transcript_6865	gi|212994979|gb|EEB55621.1|	95.02	201	10	0	617	15	37	237	1e-136	402	212994979	569881	569881	Bacteria	Proteobacteria	Alphaproteobacteria	Rickettsiales	Anaplasmataceae	Wolbachia	Wolbachia endosymbiont of Culex quinquefasciatus						cellular organisms	Wolbachia endosymbiont of Culex quinquefasciatus JHB
Transcript_6913	gi|492861613|ref|WP_006013273.1|	61.7	235	78	4	701	3	82	306	2e-84	269	492861613	955	955	Bacteria	Proteobacteria	Alphaproteobacteria	Rickettsiales	Anaplasmataceae	Wolbachia	Wolbachia pipientis						cellular organisms
Transcript_6937	gi|492865109|ref|WP_006014941.1|	99.32	148	1	0	17	460	1	148	6e-102	305	492865109	953	953	Bacteria	Proteobacteria	Alphaproteobacteria	Rickettsiales	Anaplasmataceae	Wolbachia							cellular organisms
Transcript_6968	gi|494513233|ref|WP_007302691.1|	99.23	260	2	0	2	781	312	571	0	526	494513233	953	953	Bacteria	Proteobacteria	Alphaproteobacteria	Rickettsiales	Anaplasmataceae	Wolbachia							cellular organisms
Transcript_6976	gi|498092696|ref|WP_010406852.1|	100	263	0	0	2	790	53	315	0	540	498092696	953	953	Bacteria	Proteobacteria	Alphaproteobacteria	Rickettsiales	Anaplasmataceae	Wolbachia							cellular organisms
Transcript_6987	gi|498090191|ref|WP_010404347.1|	98.51	268	2	1	21	818	1	268	3e-163	468	498090191	953	953	Bacteria	Proteobacteria	Alphaproteobacteria	Rickettsiales	Anaplasmataceae	Wolbachia							cellular organisms
Transcript_7235	gi|764822751|ref|WP_044471251.1|	60.83	725	249	13	1451	3544	3	719	0	801	764822751	953	953	Bacteria	Proteobacteria	Alphaproteobacteria	Rickettsiales	Anaplasmataceae	Wolbachia							cellular organisms
Transcript_8508	gi|492859572|ref|WP_006012332.1|	94.85	233	12	0	1010	312	4	236	6e-154	465	492859572	955	955	Bacteria	Proteobacteria	Alphaproteobacteria	Rickettsiales	Anaplasmataceae	Wolbachia	Wolbachia pipientis						cellular organisms
Transcript_9358	gi|697263091|emb|CDR78710.1|	98.01	503	10	0	5	1513	469	971	0	962	697263091	225364	225364	Bacteria	Proteobacteria	Alphaproteobacteria	Rickettsiales	Anaplasmataceae	Wolbachia	Wolbachia endosymbiont of Drosophila simulans						cellular organisms	Wolbachia endosymbiont of Drosophila simulans wAu
Transcript_9554	gi|501458327|ref|WP_012481772.1|	96.02	176	7	0	1031	504	242	417	1e-105	309	501458327	263437	263437	Bacteria	Proteobacteria	Alphaproteobacteria	Rickettsiales	Anaplasmataceae	Wolbachia	Wolbachia endosymbiont of Culex quinquefasciatus						cellular organisms
Transcript_11067	gi|516101084|ref|WP_017531664.1|	95.77	213	9	0	23	661	1	213	1e-136	416	516101084	116598	116598	Bacteria	Proteobacteria	Alphaproteobacteria	Rickettsiales	Anaplasmataceae	Wolbachia	Wolbachia endosymbiont of Diaphorina citri						cellular organisms
Transcript_11201	gi|516101169|ref|WP_017531749.1|	96.41	195	7	0	1085	501	457	651	1e-123	382	516101169	116598	116598	Bacteria	Proteobacteria	Alphaproteobacteria	Rickettsiales	Anaplasmataceae	Wolbachia	Wolbachia endosymbiont of Diaphorina citri						cellular organisms
Transcript_11208	gi|505401926|ref|WP_015589028.1|	85.68	391	44	3	3	1139	2129	2519	0	681	505401926	77038	77038	Bacteria	Proteobacteria	Alphaproteobacteria	Rickettsiales	Anaplasmataceae	Wolbachia	Wolbachia endosymbiont of Drosophila simulans						cellular organisms
Transcript_13491	gi|494512487|ref|WP_007301945.1|	99.01	303	3	0	922	14	1	303	0	618	494512487	953	953	Bacteria	Proteobacteria	Alphaproteobacteria	Rickettsiales	Anaplasmataceae	Wolbachia							cellular organisms
Transcript_14247	gi|494513084|ref|WP_007302542.1|	100	113	0	0	794	456	7	119	4e-53	180	494513084	953	953	Bacteria	Proteobacteria	Alphaproteobacteria	Rickettsiales	Anaplasmataceae	Wolbachia							cellular organisms
Transcript_14491	gi|222825157|dbj|BAH22314.1|	89.08	833	84	2	2500	2	1	826	0	1518	222825157	190193	190193	Bacteria	Proteobacteria	Alphaproteobacteria	Rickettsiales	Anaplasmataceae	Wolbachia	Wolbachia endosymbiont of Cadra cautella						cellular organisms
Transcript_15004	gi|492866580|ref|WP_006015648.1|	89.76	254	23	1	1	753	621	874	5e-120	385	492866580	955	955	Bacteria	Proteobacteria	Alphaproteobacteria	Rickettsiales	Anaplasmataceae	Wolbachia	Wolbachia pipientis						cellular organisms
Transcript_15895	gi|494512543|ref|WP_007302001.1|	98.11	317	6	0	954	4	141	457	0	635	494512543	953	953	Bacteria	Proteobacteria	Alphaproteobacteria	Rickettsiales	Anaplasmataceae	Wolbachia							cellular organisms
Transcript_17475	gi|505401414|ref|WP_015588516.1|	82.21	1428	226	10	2	4237	807	2222	0	2323	505401414	77038	77038	Bacteria	Proteobacteria	Alphaproteobacteria	Rickettsiales	Anaplasmataceae	Wolbachia	Wolbachia endosymbiont of Drosophila simulans						cellular organisms
Transcript_18501	gi|501932876|ref|WP_012673232.1|	97.14	70	2	0	43	252	3	72	4e-39	139	501932876	66084	66084	Bacteria	Proteobacteria	Alphaproteobacteria	Rickettsiales	Anaplasmataceae	Wolbachia	Wolbachia sp. wRi						cellular organisms
Transcript_18862	gi|518066260|ref|WP_019236468.1|	94.16	394	23	0	2344	1163	1	394	0	759	518066260	955	955	Bacteria	Proteobacteria	Alphaproteobacteria	Rickettsiales	Anaplasmataceae	Wolbachia	Wolbachia pipientis						cellular organisms
Transcript_21209	gi|505401414|ref|WP_015588516.1|	83.97	599	87	5	1779	1	1087	1682	0	1025	505401414	77038	77038	Bacteria	Proteobacteria	Alphaproteobacteria	Rickettsiales	Anaplasmataceae	Wolbachia	Wolbachia endosymbiont of Drosophila simulans						cellular organisms
Transcript_33901	gi|501458327|ref|WP_012481772.1|	96.79	249	8	0	749	3	1	249	8e-153	463	501458327	263437	263437	Bacteria	Proteobacteria	Alphaproteobacteria	Rickettsiales	Anaplasmataceae	Wolbachia	Wolbachia endosymbiont of Culex quinquefasciatus						cellular organisms
Transcript_33902	gi|501932880|ref|WP_012673236.1|	94.05	269	16	0	1877	1071	115	383	0	531	501932880	953	953	Bacteria	Proteobacteria	Alphaproteobacteria	Rickettsiales	Anaplasmataceae	Wolbachia							cellular organisms
Transcript_33903	gi|501458326|ref|WP_012481771.1|	96.3	297	9	1	1135	245	294	588	0	584	501458326	263437	263437	Bacteria	Proteobacteria	Alphaproteobacteria	Rickettsiales	Anaplasmataceae	Wolbachia	Wolbachia endosymbiont of Culex quinquefasciatus						cellular organisms
Transcript_34988	gi|222825159|dbj|BAH22316.1|	67.09	237	59	1	191	901	1378	1595	1e-97	328	222825159	190193	190193	Bacteria	Proteobacteria	Alphaproteobacteria	Rickettsiales	Anaplasmataceae	Wolbachia	Wolbachia endosymbiont of Cadra cautella						cellular organisms
Transcript_34989	gi|222825159|dbj|BAH22316.1|	59.93	1929	667	29	180	5894	600	2446	0	2083	222825159	190193	190193	Bacteria	Proteobacteria	Alphaproteobacteria	Rickettsiales	Anaplasmataceae	Wolbachia	Wolbachia endosymbiont of Cadra cautella						cellular organisms
Transcript_35194	gi|222825157|dbj|BAH22314.1|	88.02	334	36	2	995	3	975	1307	0	610	222825157	190193	190193	Bacteria	Proteobacteria	Alphaproteobacteria	Rickettsiales	Anaplasmataceae	Wolbachia	Wolbachia endosymbiont of Cadra cautella						cellular organisms
Transcript_35195	gi|505401414|ref|WP_015588516.1|	82.19	73	13	0	1381	1163	2065	2137	2e-32	144	505401414	77038	77038	Bacteria	Proteobacteria	Alphaproteobacteria	Rickettsiales	Anaplasmataceae	Wolbachia	Wolbachia endosymbiont of Drosophila simulans						cellular organisms
Transcript_35197	gi|505401414|ref|WP_015588516.1|	88.41	69	8	0	1535	1329	2061	2129	7e-31	139	505401414	77038	77038	Bacteria	Proteobacteria	Alphaproteobacteria	Rickettsiales	Anaplasmataceae	Wolbachia	Wolbachia endosymbiont of Drosophila simulans						cellular organisms
Transcript_35320	gi|505400765|ref|WP_015587867.1|	99.23	390	3	0	284	1453	1	390	0	781	505400765	77038	77038	Bacteria	Proteobacteria	Alphaproteobacteria	Rickettsiales	Anaplasmataceae	Wolbachia	Wolbachia endosymbiont of Drosophila simulans						cellular organisms
Transcript_36676	gi|499575429|ref|WP_011256212.1|	70.91	55	16	0	281	445	178	232	2e-15	85.1	499575429	80849	80849	Bacteria	Proteobacteria	Alphaproteobacteria	Rickettsiales	Anaplasmataceae	Wolbachia	Wolbachia endosymbiont of Brugia malayi						cellular organisms
Transcript_36778	gi|917750695|ref|WP_052264869.1|	99.67	303	1	0	13	921	1	303	5e-172	501	917750695	1620420	1620420	Bacteria	Proteobacteria	Alphaproteobacteria	Rickettsiales	Anaplasmataceae	Wolbachia	Wolbachia endosymbiont of Operophtera brumata						cellular organisms
Transcript_37563	gi|917750474|ref|WP_052264648.1|	99	300	3	0	438	1337	1	300	0	609	917750474	953	953	Bacteria	Proteobacteria	Alphaproteobacteria	Rickettsiales	Anaplasmataceae	Wolbachia							cellular organisms
Transcript_37865	gi|58534821|gb|EAL58928.1|	86.36	110	15	0	566	237	40	149	2e-61	199	58534821	307502	307502	Bacteria	Proteobacteria	Alphaproteobacteria	Rickettsiales	Anaplasmataceae	Wolbachia	Wolbachia endosymbiont of Drosophila ananassae						cellular organisms
Transcript_37948	gi|494512602|ref|WP_007302060.1|	95.94	271	11	0	2	814	594	864	9e-169	504	494512602	953	953	Bacteria	Proteobacteria	Alphaproteobacteria	Rickettsiales	Anaplasmataceae	Wolbachia							cellular organisms
Transcript_38004	gi|516102038|ref|WP_017532618.1|	100	107	0	0	544	224	93	199	2e-69	221	516102038	116598	116598	Bacteria	Proteobacteria	Alphaproteobacteria	Rickettsiales	Anaplasmataceae	Wolbachia	Wolbachia endosymbiont of Diaphorina citri						cellular organisms
Transcript_38005	gi|498092876|ref|WP_010407032.1|	97.76	134	3	0	24	425	1	134	3e-79	243	498092876	180837	180837	Bacteria	Proteobacteria	Alphaproteobacteria	Rickettsiales	Anaplasmataceae	Wolbachia	Wolbachia endosymbiont of Nasonia vitripennis						cellular organisms
Transcript_38027	gi|498087160|ref|WP_010401316.1|	98.78	164	2	0	29	520	1	164	3e-91	283	498087160	180837	180837	Bacteria	Proteobacteria	Alphaproteobacteria	Rickettsiales	Anaplasmataceae	Wolbachia	Wolbachia endosymbiont of Nasonia vitripennis						cellular organisms
Transcript_38076	gi|494512729|ref|WP_007302187.1|	95.95	173	7	0	1	519	462	634	2e-80	263	494512729	953	953	Bacteria	Proteobacteria	Alphaproteobacteria	Rickettsiales	Anaplasmataceae	Wolbachia							cellular organisms
Transcript_38143	gi|516101379|ref|WP_017531959.1|	84.51	71	11	0	378	166	45	115	2e-37	120	516101379	116598	116598	Bacteria	Proteobacteria	Alphaproteobacteria	Rickettsiales	Anaplasmataceae	Wolbachia	Wolbachia endosymbiont of Diaphorina citri						cellular organisms
Transcript_38429	gi|505400716|ref|WP_015587818.1|	84.1	415	65	1	948	2189	1	415	0	739	505400716	77038	77038	Bacteria	Proteobacteria	Alphaproteobacteria	Rickettsiales	Anaplasmataceae	Wolbachia	Wolbachia endosymbiont of Drosophila simulans						cellular organisms
Transcript_38457	gi|222825052|dbj|BAH22210.1|	98.53	408	6	0	1308	2531	1	408	0	764	222825052	190193	190193	Bacteria	Proteobacteria	Alphaproteobacteria	Rickettsiales	Anaplasmataceae	Wolbachia	Wolbachia endosymbiont of Cadra cautella						cellular organisms
Transcript_38814	gi|505401417|ref|WP_015588519.1|	78.62	1712	351	6	9	5114	640	2346	0	2749	505401417	77038	77038	Bacteria	Proteobacteria	Alphaproteobacteria	Rickettsiales	Anaplasmataceae	Wolbachia	Wolbachia endosymbiont of Drosophila simulans						cellular organisms
Transcript_38916	gi|516101052|ref|WP_017531632.1|	98.59	142	2	0	426	1	218	359	1e-92	285	516101052	116598	116598	Bacteria	Proteobacteria	Alphaproteobacteria	Rickettsiales	Anaplasmataceae	Wolbachia	Wolbachia endosymbiont of Diaphorina citri						cellular organisms
Transcript_39454	gi|501458570|ref|WP_012482015.1|	69.59	148	8	1	357	800	153	263	9e-47	174	501458570	263437	263437	Bacteria	Proteobacteria	Alphaproteobacteria	Rickettsiales	Anaplasmataceae	Wolbachia	Wolbachia endosymbiont of Culex quinquefasciatus						cellular organisms
Transcript_39603	gi|505400761|ref|WP_015587863.1|	99.35	155	1	0	467	3	1	155	1e-102	314	505400761	77038	77038	Bacteria	Proteobacteria	Alphaproteobacteria	Rickettsiales	Anaplasmataceae	Wolbachia	Wolbachia endosymbiont of Drosophila simulans						cellular organisms
Transcript_39820	gi|494814496|ref|WP_007549904.1|	100	64	0	0	193	2	18	81	9e-34	132	494814496	953	953	Bacteria	Proteobacteria	Alphaproteobacteria	Rickettsiales	Anaplasmataceae	Wolbachia							cellular organisms
Transcript_40450	gi|222825086|dbj|BAH22244.1|	100	235	0	0	5	709	209	443	9e-159	470	222825086	190193	190193	Bacteria	Proteobacteria	Alphaproteobacteria	Rickettsiales	Anaplasmataceae	Wolbachia	Wolbachia endosymbiont of Cadra cautella						cellular organisms
Transcript_40452	gi|518066661|ref|WP_019236869.1|	97.87	141	3	0	7	429	2	142	3e-91	282	518066661	955	955	Bacteria	Proteobacteria	Alphaproteobacteria	Rickettsiales	Anaplasmataceae	Wolbachia	Wolbachia pipientis						cellular organisms
Transcript_40835	gi|498089974|ref|WP_010404130.1|	98.82	169	2	0	2	508	465	633	2e-109	343	498089974	180837	180837	Bacteria	Proteobacteria	Alphaproteobacteria	Rickettsiales	Anaplasmataceae	Wolbachia	Wolbachia endosymbiont of Nasonia vitripennis						cellular organisms
Transcript_40938	gi|492864742|ref|WP_006014742.1|	100	394	0	0	1263	82	1	394	0	679	492864742	955	955	Bacteria	Proteobacteria	Alphaproteobacteria	Rickettsiales	Anaplasmataceae	Wolbachia	Wolbachia pipientis						cellular organisms
Transcript_41225	gi|505402376|ref|WP_015589478.1|	83.33	174	29	0	522	1	1	174	1e-74	240	505402376	77038	77038	Bacteria	Proteobacteria	Alphaproteobacteria	Rickettsiales	Anaplasmataceae	Wolbachia	Wolbachia endosymbiont of Drosophila simulans						cellular organisms
Transcript_41532	gi|494513182|ref|WP_007302640.1|	99.04	104	1	0	416	105	1	104	1e-63	202	494513182	953	953	Bacteria	Proteobacteria	Alphaproteobacteria	Rickettsiales	Anaplasmataceae	Wolbachia							cellular organisms
Transcript_41553	gi|498091277|ref|WP_010405433.1|	81.82	110	20	0	331	2	1	110	6e-44	156	498091277	180837	180837	Bacteria	Proteobacteria	Alphaproteobacteria	Rickettsiales	Anaplasmataceae	Wolbachia	Wolbachia endosymbiont of Nasonia vitripennis						cellular organisms
Transcript_41614	gi|501932873|ref|WP_012673229.1|	96.97	1254	38	0	2	3763	859	2112	0	2446	501932873	66084	66084	Bacteria	Proteobacteria	Alphaproteobacteria	Rickettsiales	Anaplasmataceae	Wolbachia	Wolbachia sp. wRi						cellular organisms
Transcript_41616	gi|499265330|ref|WP_010962723.1|	85.53	76	11	0	229	2	778	853	6e-62	144	499265330	163164	163164	Bacteria	Proteobacteria	Alphaproteobacteria	Rickettsiales	Anaplasmataceae	Wolbachia	Wolbachia endosymbiont of Drosophila melanogaster						cellular organisms
Transcript_41823	gi|492865491|ref|WP_006015133.1|	100	196	0	0	2	589	434	629	1e-131	396	492865491	955	955	Bacteria	Proteobacteria	Alphaproteobacteria	Rickettsiales	Anaplasmataceae	Wolbachia	Wolbachia pipientis						cellular organisms
Transcript_41926	gi|505400820|ref|WP_015587922.1|	83.16	196	32	1	3	587	633	828	1e-66	230	505400820	77038	77038	Bacteria	Proteobacteria	Alphaproteobacteria	Rickettsiales	Anaplasmataceae	Wolbachia	Wolbachia endosymbiont of Drosophila simulans						cellular organisms
Transcript_42540	gi|498090581|ref|WP_010404737.1|	100	194	0	0	584	3	1	194	2e-127	384	498090581	180837	180837	Bacteria	Proteobacteria	Alphaproteobacteria	Rickettsiales	Anaplasmataceae	Wolbachia	Wolbachia endosymbiont of Nasonia vitripennis						cellular organisms
Transcript_42975	gi|498088093|ref|WP_010402249.1|	100	111	0	0	22	354	1	111	2e-71	223	498088093	953	953	Bacteria	Proteobacteria	Alphaproteobacteria	Rickettsiales	Anaplasmataceae	Wolbachia							cellular organisms
Transcript_43036	gi|518066693|ref|WP_019236901.1|	71.65	261	54	2	31	813	1	241	1e-114	351	518066693	955	955	Bacteria	Proteobacteria	Alphaproteobacteria	Rickettsiales	Anaplasmataceae	Wolbachia	Wolbachia pipientis						cellular organisms
Transcript_43301	gi|409243039|gb|AFV32309.1|	99.1	111	1	0	2	334	79	189	4e-68	228	409243039	260915	260915	Bacteria	Proteobacteria	Alphaproteobacteria	Rickettsiales	Anaplasmataceae	Wolbachia	Wolbachia endosymbiont of Drosophila yakuba						cellular organisms
Transcript_43378	gi|492864692|ref|WP_006014700.1|	93.91	115	7	0	1537	1881	1	115	7e-65	221	492864692	955	955	Bacteria	Proteobacteria	Alphaproteobacteria	Rickettsiales	Anaplasmataceae	Wolbachia	Wolbachia pipientis						cellular organisms
Transcript_43452	gi|481066965|gb|AGJ98512.1|	83.72	387	56	1	3	1163	70	449	0	649	481066965	1236908	1236908	Bacteria	Proteobacteria	Alphaproteobacteria	Rickettsiales	Anaplasmataceae	Wolbachia	Wolbachia endosymbiont of Drosophila simulans						cellular organisms	Wolbachia endosymbiont of Drosophila simulans wNo
Transcript_43461	gi|518066761|ref|WP_019236969.1|	73.17	451	107	6	1	1335	457	899	6e-147	477	518066761	955	955	Bacteria	Proteobacteria	Alphaproteobacteria	Rickettsiales	Anaplasmataceae	Wolbachia	Wolbachia pipientis						cellular organisms
Transcript_43462	gi|518066761|ref|WP_019236969.1|	73.66	448	101	5	1	1308	457	899	3e-149	483	518066761	955	955	Bacteria	Proteobacteria	Alphaproteobacteria	Rickettsiales	Anaplasmataceae	Wolbachia	Wolbachia pipientis						cellular organisms
Transcript_43463	gi|505401926|ref|WP_015589028.1|	75.31	397	80	2	1	1137	457	853	4e-135	440	505401926	77038	77038	Bacteria	Proteobacteria	Alphaproteobacteria	Rickettsiales	Anaplasmataceae	Wolbachia	Wolbachia endosymbiont of Drosophila simulans						cellular organisms
Transcript_43657	gi|505401927|ref|WP_015589029.1|	95.67	208	9	0	3	626	978	1185	6e-122	387	505401927	77038	77038	Bacteria	Proteobacteria	Alphaproteobacteria	Rickettsiales	Anaplasmataceae	Wolbachia	Wolbachia endosymbiont of Drosophila simulans						cellular organisms
Transcript_43776	gi|518066495|ref|WP_019236703.1|	100	124	0	0	23	394	1	124	7e-79	245	518066495	955	955	Bacteria	Proteobacteria	Alphaproteobacteria	Rickettsiales	Anaplasmataceae	Wolbachia	Wolbachia pipientis						cellular organisms
Transcript_43823	gi|505402081|ref|WP_015589183.1|	95.85	193	8	0	2	580	267	459	1e-119	359	505402081	77038	77038	Bacteria	Proteobacteria	Alphaproteobacteria	Rickettsiales	Anaplasmataceae	Wolbachia	Wolbachia endosymbiont of Drosophila simulans						cellular organisms
Transcript_44012	gi|492859267|ref|WP_006012184.1|	100	89	0	0	580	314	1	89	1e-53	182	492859267	953	953	Bacteria	Proteobacteria	Alphaproteobacteria	Rickettsiales	Anaplasmataceae	Wolbachia							cellular organisms
Transcript_44125	gi|494513068|ref|WP_007302526.1|	87.07	232	27	1	914	228	331	562	1e-116	374	494513068	263437	263437	Bacteria	Proteobacteria	Alphaproteobacteria	Rickettsiales	Anaplasmataceae	Wolbachia	Wolbachia endosymbiont of Culex quinquefasciatus						cellular organisms
Transcript_44169	gi|505401925|ref|WP_015589027.1|	71.68	346	80	2	1	1029	158	488	3e-154	457	505401925	77038	77038	Bacteria	Proteobacteria	Alphaproteobacteria	Rickettsiales	Anaplasmataceae	Wolbachia	Wolbachia endosymbiont of Drosophila simulans						cellular organisms
Transcript_44185	gi|492863562|ref|WP_006014132.1|	92.86	112	8	0	2	337	82	193	3e-67	216	492863562	955	955	Bacteria	Proteobacteria	Alphaproteobacteria	Rickettsiales	Anaplasmataceae	Wolbachia	Wolbachia pipientis						cellular organisms
Transcript_44290	gi|501458526|ref|WP_012481971.1|	100	158	0	0	475	2	1	158	3e-111	325	501458526	953	953	Bacteria	Proteobacteria	Alphaproteobacteria	Rickettsiales	Anaplasmataceae	Wolbachia							cellular organisms
Transcript_44480	gi|918412011|ref|WP_052463187.1|	58.77	114	46	1	38	379	205	317	4e-39	147	918412011	246273	246273	Bacteria	Proteobacteria	Alphaproteobacteria	Rickettsiales	Anaplasmataceae	Wolbachia	Wolbachia endosymbiont of Cimex lectularius						cellular organisms
Transcript_44535	gi|516102074|ref|WP_017532654.1|	92.86	154	11	0	20	481	1	154	7e-72	227	516102074	116598	116598	Bacteria	Proteobacteria	Alphaproteobacteria	Rickettsiales	Anaplasmataceae	Wolbachia	Wolbachia endosymbiont of Diaphorina citri						cellular organisms
Transcript_44684	gi|492859014|ref|WP_006012060.1|	97.21	179	5	0	1	537	266	444	1e-105	332	492859014	955	955	Bacteria	Proteobacteria	Alphaproteobacteria	Rickettsiales	Anaplasmataceae	Wolbachia	Wolbachia pipientis						cellular organisms
Transcript_44709	gi|498093258|ref|WP_010407414.1|	99.32	442	3	0	32	1357	1	442	0	842	498093258	953	953	Bacteria	Proteobacteria	Alphaproteobacteria	Rickettsiales	Anaplasmataceae	Wolbachia							cellular organisms
Transcript_44829	gi|516101224|ref|WP_017531804.1|	96.21	132	5	0	398	3	1	132	5e-67	223	516101224	116598	116598	Bacteria	Proteobacteria	Alphaproteobacteria	Rickettsiales	Anaplasmataceae	Wolbachia	Wolbachia endosymbiont of Diaphorina citri						cellular organisms
Transcript_44850	gi|212995130|gb|EEB55771.1|	99.29	281	2	0	51	893	1	281	0	568	212995130	569881	569881	Bacteria	Proteobacteria	Alphaproteobacteria	Rickettsiales	Anaplasmataceae	Wolbachia	Wolbachia endosymbiont of Culex quinquefasciatus						cellular organisms	Wolbachia endosymbiont of Culex quinquefasciatus JHB
Transcript_44921	gi|516101579|ref|WP_017532159.1|	97.81	137	3	0	412	2	137	273	5e-90	277	516101579	116598	116598	Bacteria	Proteobacteria	Alphaproteobacteria	Rickettsiales	Anaplasmataceae	Wolbachia	Wolbachia endosymbiont of Diaphorina citri						cellular organisms
Transcript_45054	gi|492860047|ref|WP_006012568.1|	99.09	331	3	0	2	994	210	540	0	584	492860047	955	955	Bacteria	Proteobacteria	Alphaproteobacteria	Rickettsiales	Anaplasmataceae	Wolbachia	Wolbachia pipientis						cellular organisms
Transcript_45095	gi|492864285|ref|WP_006014489.1|	99.26	136	1	0	266	673	1	136	2e-86	273	492864285	955	955	Bacteria	Proteobacteria	Alphaproteobacteria	Rickettsiales	Anaplasmataceae	Wolbachia	Wolbachia pipientis						cellular organisms
Transcript_45389	gi|516102077|ref|WP_017532657.1|	88.41	69	8	0	319	525	1	69	2e-34	130	516102077	116598	116598	Bacteria	Proteobacteria	Alphaproteobacteria	Rickettsiales	Anaplasmataceae	Wolbachia	Wolbachia endosymbiont of Diaphorina citri						cellular organisms
Transcript_45562	gi|494513328|ref|WP_007302786.1|	56.3	135	59	0	407	3	55	189	6e-44	162	494513328	953	953	Bacteria	Proteobacteria	Alphaproteobacteria	Rickettsiales	Anaplasmataceae	Wolbachia							cellular organisms
Transcript_45770	gi|917750500|ref|WP_052264674.1|	95.08	122	6	0	686	321	78	199	2e-71	229	917750500	953	953	Bacteria	Proteobacteria	Alphaproteobacteria	Rickettsiales	Anaplasmataceae	Wolbachia							cellular organisms
Transcript_46176	gi|501458406|ref|WP_012481851.1|	100	101	0	0	304	2	1	101	4e-63	215	501458406	953	953	Bacteria	Proteobacteria	Alphaproteobacteria	Rickettsiales	Anaplasmataceae	Wolbachia							cellular organisms
Transcript_46516	gi|916992894|ref|WP_051599606.1|	96.91	194	6	0	3	584	146	339	1e-134	393	916992894	1150948	1150948	Bacteria	Proteobacteria	Alphaproteobacteria	Rickettsiales	Anaplasmataceae	Wolbachia	Wolbachia endosymbiont of Glossina morsitans morsitans						cellular organisms
Transcript_46628	gi|499575710|ref|WP_011256493.1|	100	32	0	0	113	18	425	456	9e-08	61.2	499575710	80849	80849	Bacteria	Proteobacteria	Alphaproteobacteria	Rickettsiales	Anaplasmataceae	Wolbachia	Wolbachia endosymbiont of Brugia malayi						cellular organisms
Transcript_46643	gi|492863285|ref|WP_006014015.1|	86.3	219	30	0	3	659	45	263	1e-121	361	492863285	955	955	Bacteria	Proteobacteria	Alphaproteobacteria	Rickettsiales	Anaplasmataceae	Wolbachia	Wolbachia pipientis						cellular organisms
Transcript_46838	gi|751577703|ref|WP_041046425.1|	94.44	324	18	0	1296	325	100	423	0	622	751577703	246273	246273	Bacteria	Proteobacteria	Alphaproteobacteria	Rickettsiales	Anaplasmataceae	Wolbachia	Wolbachia endosymbiont of Cimex lectularius						cellular organisms
Transcript_47344	gi|492863893|ref|WP_006014286.1|	98.54	137	2	0	3	413	13	149	5e-91	279	492863893	955	955	Bacteria	Proteobacteria	Alphaproteobacteria	Rickettsiales	Anaplasmataceae	Wolbachia	Wolbachia pipientis						cellular organisms
Transcript_47621	gi|518066761|ref|WP_019236969.1|	79.43	661	134	1	14	1990	3041	3701	0	1007	518066761	955	955	Bacteria	Proteobacteria	Alphaproteobacteria	Rickettsiales	Anaplasmataceae	Wolbachia	Wolbachia pipientis						cellular organisms
Transcript_47759	gi|917750542|ref|WP_052264716.1|	100	174	0	0	1	522	137	310	1e-102	316	917750542	953	953	Bacteria	Proteobacteria	Alphaproteobacteria	Rickettsiales	Anaplasmataceae	Wolbachia							cellular organisms
Transcript_47781	gi|492861078|ref|WP_006013018.1|	98.93	187	2	0	2	562	98	284	2e-131	384	492861078	955	955	Bacteria	Proteobacteria	Alphaproteobacteria	Rickettsiales	Anaplasmataceae	Wolbachia	Wolbachia pipientis						cellular organisms
Transcript_48055	gi|516101139|ref|WP_017531719.1|	72.73	209	53	1	3	629	12	216	7e-101	318	516101139	116598	116598	Bacteria	Proteobacteria	Alphaproteobacteria	Rickettsiales	Anaplasmataceae	Wolbachia	Wolbachia endosymbiont of Diaphorina citri						cellular organisms
Transcript_48060	gi|499265253|ref|WP_010962646.1|	98.44	128	2	0	386	3	438	565	8e-78	253	499265253	163164	163164	Bacteria	Proteobacteria	Alphaproteobacteria	Rickettsiales	Anaplasmataceae	Wolbachia	Wolbachia endosymbiont of Drosophila melanogaster						cellular organisms
Transcript_48446	gi|190357860|emb|CAQ55318.1|	94.91	216	11	0	648	1	1	216	2e-139	410	190357860	570417	570417	Bacteria	Proteobacteria	Alphaproteobacteria	Rickettsiales	Anaplasmataceae	Wolbachia	Wolbachia endosymbiont of Culex quinquefasciatus						cellular organisms	Wolbachia endosymbiont of Culex quinquefasciatus Pel
Transcript_48507	gi|516101337|ref|WP_017531917.1|	97.16	176	5	0	130	657	1	176	5e-113	356	516101337	116598	116598	Bacteria	Proteobacteria	Alphaproteobacteria	Rickettsiales	Anaplasmataceae	Wolbachia	Wolbachia endosymbiont of Diaphorina citri						cellular organisms
Transcript_49029	gi|492859572|ref|WP_006012332.1|	94.07	135	8	0	3	407	544	678	1e-82	268	492859572	955	955	Bacteria	Proteobacteria	Alphaproteobacteria	Rickettsiales	Anaplasmataceae	Wolbachia	Wolbachia pipientis						cellular organisms
Transcript_49266	gi|505401277|ref|WP_015588379.1|	99.32	146	1	0	153	590	1	146	2e-99	300	505401277	77038	77038	Bacteria	Proteobacteria	Alphaproteobacteria	Rickettsiales	Anaplasmataceae	Wolbachia	Wolbachia endosymbiont of Drosophila simulans						cellular organisms
Transcript_49385	gi|492862345|ref|WP_006013610.1|	100	197	0	0	1	591	111	307	1e-140	418	492862345	955	955	Bacteria	Proteobacteria	Alphaproteobacteria	Rickettsiales	Anaplasmataceae	Wolbachia	Wolbachia pipientis						cellular organisms
Transcript_49739	gi|492865763|ref|WP_006015267.1|	100	121	0	0	363	1	94	214	8e-77	246	492865763	955	955	Bacteria	Proteobacteria	Alphaproteobacteria	Rickettsiales	Anaplasmataceae	Wolbachia	Wolbachia pipientis						cellular organisms
Transcript_49825	gi|916992967|ref|WP_051599679.1|	55.96	109	37	4	107	400	4	112	1e-22	98.2	916992967	1150948	1150948	Bacteria	Proteobacteria	Alphaproteobacteria	Rickettsiales	Anaplasmataceae	Wolbachia	Wolbachia endosymbiont of Glossina morsitans morsitans						cellular organisms
Transcript_50024	gi|498093083|ref|WP_010407239.1|	99.21	126	1	0	67	444	100	225	4e-75	250	498093083	180837	180837	Bacteria	Proteobacteria	Alphaproteobacteria	Rickettsiales	Anaplasmataceae	Wolbachia	Wolbachia endosymbiont of Nasonia vitripennis						cellular organisms
Transcript_50134	gi|917750772|ref|WP_052264946.1|	92.36	157	12	0	473	3	122	278	1e-96	295	917750772	1620420	1620420	Bacteria	Proteobacteria	Alphaproteobacteria	Rickettsiales	Anaplasmataceae	Wolbachia	Wolbachia endosymbiont of Operophtera brumata						cellular organisms
Transcript_50463	gi|516101398|ref|WP_017531978.1|	84	50	8	0	2	151	439	488	1e-18	94.4	516101398	116598	116598	Bacteria	Proteobacteria	Alphaproteobacteria	Rickettsiales	Anaplasmataceae	Wolbachia	Wolbachia endosymbiont of Diaphorina citri						cellular organisms
Transcript_51520	gi|505400820|ref|WP_015587922.1|	55.34	459	125	6	2	1363	259	642	1e-119	387	505400820	77038	77038	Bacteria	Proteobacteria	Alphaproteobacteria	Rickettsiales	Anaplasmataceae	Wolbachia	Wolbachia endosymbiont of Drosophila simulans						cellular organisms
Transcript_52306	gi|492859454|ref|WP_006012273.1|	100	128	0	0	390	7	1	128	2e-81	256	492859454	953	953	Bacteria	Proteobacteria	Alphaproteobacteria	Rickettsiales	Anaplasmataceae	Wolbachia							cellular organisms
Transcript_52941	gi|516101304|ref|WP_017531884.1|	77.32	97	21	1	67	357	444	539	2e-24	107	516101304	116598	116598	Bacteria	Proteobacteria	Alphaproteobacteria	Rickettsiales	Anaplasmataceae	Wolbachia	Wolbachia endosymbiont of Diaphorina citri						cellular organisms
Transcript_53075	gi|505400799|ref|WP_015587901.1|	89.14	175	19	0	2	526	107	281	2e-112	351	505400799	77038	77038	Bacteria	Proteobacteria	Alphaproteobacteria	Rickettsiales	Anaplasmataceae	Wolbachia	Wolbachia endosymbiont of Drosophila simulans						cellular organisms
Transcript_53722	gi|505400571|ref|WP_015587673.1|	96.14	207	8	0	1	621	63	269	1e-120	362	505400571	77038	77038	Bacteria	Proteobacteria	Alphaproteobacteria	Rickettsiales	Anaplasmataceae	Wolbachia	Wolbachia endosymbiont of Drosophila simulans						cellular organisms
Transcript_54079	gi|505400934|ref|WP_015588036.1|	99.47	187	1	0	563	3	330	516	2e-124	376	505400934	77038	77038	Bacteria	Proteobacteria	Alphaproteobacteria	Rickettsiales	Anaplasmataceae	Wolbachia	Wolbachia endosymbiont of Drosophila simulans						cellular organisms
Transcript_54440	gi|516101045|ref|WP_017531625.1|	99.36	156	1	0	469	2	1	156	1e-105	316	516101045	953	953	Bacteria	Proteobacteria	Alphaproteobacteria	Rickettsiales	Anaplasmataceae	Wolbachia							cellular organisms
Transcript_55780	gi|656304961|ref|WP_029237611.1|	98.82	255	3	0	2	766	760	1014	8e-162	498	656304961	180837	180837	Bacteria	Proteobacteria	Alphaproteobacteria	Rickettsiales	Anaplasmataceae	Wolbachia	Wolbachia endosymbiont of Nasonia vitripennis						cellular organisms
Transcript_55855	gi|494512779|ref|WP_007302237.1|	100	90	0	0	93	362	1	90	4e-46	156	494512779	953	953	Bacteria	Proteobacteria	Alphaproteobacteria	Rickettsiales	Anaplasmataceae	Wolbachia							cellular organisms
Transcript_55955	gi|501932876|ref|WP_012673232.1|	97.22	72	2	0	205	420	1	72	2e-39	143	501932876	66084	66084	Bacteria	Proteobacteria	Alphaproteobacteria	Rickettsiales	Anaplasmataceae	Wolbachia	Wolbachia sp. wRi						cellular organisms
Transcript_55956	gi|222825157|dbj|BAH22314.1|	87.38	2140	252	8	32	6430	1	2129	0	3799	222825157	190193	190193	Bacteria	Proteobacteria	Alphaproteobacteria	Rickettsiales	Anaplasmataceae	Wolbachia	Wolbachia endosymbiont of Cadra cautella						cellular organisms
Transcript_56460	gi|371931954|emb|CCE77814.1|	100	83	0	0	425	177	15	97	5e-51	170	371931954	1116230	1116230	Bacteria	Proteobacteria	Alphaproteobacteria	Rickettsiales	Anaplasmataceae	Wolbachia	Wolbachia pipientis						cellular organisms	Wolbachia pipientis wAlbB
Transcript_56622	gi|748692508|ref|WP_039950631.1|	95.21	146	7	0	349	786	1	146	1e-69	227	748692508	955	955	Bacteria	Proteobacteria	Alphaproteobacteria	Rickettsiales	Anaplasmataceae	Wolbachia	Wolbachia pipientis						cellular organisms
Transcript_56663	gi|501932905|ref|WP_012673261.1|	84.34	530	78	2	365	1939	1	530	0	898	501932905	953	953	Bacteria	Proteobacteria	Alphaproteobacteria	Rickettsiales	Anaplasmataceae	Wolbachia							cellular organisms
Transcript_56664	gi|501932867|ref|WP_012673223.1|	98.63	219	3	0	118	774	1	219	4e-141	409	501932867	953	953	Bacteria	Proteobacteria	Alphaproteobacteria	Rickettsiales	Anaplasmataceae	Wolbachia							cellular organisms
Transcript_57088	gi|498090164|ref|WP_010404320.1|	99.08	217	2	0	139	789	1	217	1e-148	434	498090164	953	953	Bacteria	Proteobacteria	Alphaproteobacteria	Rickettsiales	Anaplasmataceae	Wolbachia							cellular organisms
Transcript_57558	gi|516101584|ref|WP_017532164.1|	92.37	131	10	0	283	675	178	308	8e-93	254	516101584	116598	116598	Bacteria	Proteobacteria	Alphaproteobacteria	Rickettsiales	Anaplasmataceae	Wolbachia	Wolbachia endosymbiont of Diaphorina citri						cellular organisms
Transcript_57559	gi|222825160|dbj|BAH22317.1|	82.71	561	83	5	3	1661	2646	3200	0	952	222825160	190193	190193	Bacteria	Proteobacteria	Alphaproteobacteria	Rickettsiales	Anaplasmataceae	Wolbachia	Wolbachia endosymbiont of Cadra cautella						cellular organisms
Transcript_57592	gi|494512403|ref|WP_007301861.1|	77.78	45	10	0	468	602	124	168	4e-13	75.1	494512403	263437	263437	Bacteria	Proteobacteria	Alphaproteobacteria	Rickettsiales	Anaplasmataceae	Wolbachia	Wolbachia endosymbiont of Culex quinquefasciatus						cellular organisms
Transcript_57593	gi|518066584|ref|WP_019236792.1|	79.43	141	23	1	46	468	3	137	7e-44	159	518066584	955	955	Bacteria	Proteobacteria	Alphaproteobacteria	Rickettsiales	Anaplasmataceae	Wolbachia	Wolbachia pipientis						cellular organisms
Transcript_57818	gi|501932873|ref|WP_012673229.1|	94.57	129	7	0	387	1	186	314	7e-72	246	501932873	66084	66084	Bacteria	Proteobacteria	Alphaproteobacteria	Rickettsiales	Anaplasmataceae	Wolbachia	Wolbachia sp. wRi						cellular organisms
Transcript_57995	gi|492859401|ref|WP_006012247.1|	97.96	98	2	0	2	295	81	178	1e-50	172	492859401	955	955	Bacteria	Proteobacteria	Alphaproteobacteria	Rickettsiales	Anaplasmataceae	Wolbachia	Wolbachia pipientis						cellular organisms
Transcript_58148	gi|58536676|gb|EAL59970.1|	57.47	174	70	1	683	162	32	201	7e-49	171	58536676	77038	77038	Bacteria	Proteobacteria	Alphaproteobacteria	Rickettsiales	Anaplasmataceae	Wolbachia	Wolbachia endosymbiont of Drosophila simulans						cellular organisms
Transcript_58174	gi|498090556|ref|WP_010404712.1|	100	170	0	0	408	917	1	170	1e-87	275	498090556	953	953	Bacteria	Proteobacteria	Alphaproteobacteria	Rickettsiales	Anaplasmataceae	Wolbachia							cellular organisms
Transcript_59091	gi|518066564|ref|WP_019236772.1|	98.71	155	2	0	22	486	1	155	1e-84	266	518066564	953	953	Bacteria	Proteobacteria	Alphaproteobacteria	Rickettsiales	Anaplasmataceae	Wolbachia							cellular organisms
Transcript_59137	gi|518066180|ref|WP_019236388.1|	98.08	104	2	0	1	312	50	153	2e-62	202	518066180	955	955	Bacteria	Proteobacteria	Alphaproteobacteria	Rickettsiales	Anaplasmataceae	Wolbachia	Wolbachia pipientis						cellular organisms
Transcript_59589	gi|505401927|ref|WP_015589029.1|	100	101	0	0	3	305	1205	1305	1e-57	207	505401927	77038	77038	Bacteria	Proteobacteria	Alphaproteobacteria	Rickettsiales	Anaplasmataceae	Wolbachia	Wolbachia endosymbiont of Drosophila simulans						cellular organisms
Transcript_59817	gi|516101046|ref|WP_017531626.1|	88.65	185	21	0	556	2	285	469	7e-95	301	516101046	116598	116598	Bacteria	Proteobacteria	Alphaproteobacteria	Rickettsiales	Anaplasmataceae	Wolbachia	Wolbachia endosymbiont of Diaphorina citri						cellular organisms
Transcript_59958	gi|498090215|ref|WP_010404371.1|	99.4	166	1	0	2	499	559	724	1e-112	352	498090215	953	953	Bacteria	Proteobacteria	Alphaproteobacteria	Rickettsiales	Anaplasmataceae	Wolbachia							cellular organisms
Transcript_60087	gi|371932728|emb|CCE77126.1|	100	156	0	0	469	2	104	259	7e-109	326	371932728	1116230	1116230	Bacteria	Proteobacteria	Alphaproteobacteria	Rickettsiales	Anaplasmataceae	Wolbachia	Wolbachia pipientis						cellular organisms	Wolbachia pipientis wAlbB
Transcript_60491	gi|505401926|ref|WP_015589028.1|	88.05	251	30	0	3	755	2457	2707	2e-114	375	505401926	77038	77038	Bacteria	Proteobacteria	Alphaproteobacteria	Rickettsiales	Anaplasmataceae	Wolbachia	Wolbachia endosymbiont of Drosophila simulans						cellular organisms
Transcript_61758	gi|753826991|ref|WP_041582615.1|	96.36	110	4	0	25	354	1	110	2e-67	213	753826991	953	953	Bacteria	Proteobacteria	Alphaproteobacteria	Rickettsiales	Anaplasmataceae	Wolbachia							cellular organisms
Transcript_62555	gi|494814703|ref|WP_007550111.1|	93.1	87	6	0	232	492	1	87	7e-49	166	494814703	953	953	Bacteria	Proteobacteria	Alphaproteobacteria	Rickettsiales	Anaplasmataceae	Wolbachia							cellular organisms
Transcript_62658	gi|505401387|ref|WP_015588489.1|	85.27	258	34	1	774	1	114	367	6e-155	452	505401387	77038	77038	Bacteria	Proteobacteria	Alphaproteobacteria	Rickettsiales	Anaplasmataceae	Wolbachia	Wolbachia endosymbiont of Drosophila simulans						cellular organisms
Transcript_63001	gi|494512820|ref|WP_007302278.1|	100	125	0	0	307	681	1	125	1e-81	256	494512820	953	953	Bacteria	Proteobacteria	Alphaproteobacteria	Rickettsiales	Anaplasmataceae	Wolbachia							cellular organisms
Transcript_63226	gi|492865787|ref|WP_006015279.1|	95.57	158	7	0	257	730	543	700	2e-97	315	492865787	955	955	Bacteria	Proteobacteria	Alphaproteobacteria	Rickettsiales	Anaplasmataceae	Wolbachia	Wolbachia pipientis						cellular organisms
Transcript_64271	gi|916992896|ref|WP_051599608.1|	69.72	109	31	1	460	134	112	218	2e-35	134	916992896	1150948	1150948	Bacteria	Proteobacteria	Alphaproteobacteria	Rickettsiales	Anaplasmataceae	Wolbachia	Wolbachia endosymbiont of Glossina morsitans morsitans						cellular organisms
Transcript_64385	gi|481067072|gb|AGJ98619.1|	91.01	189	14	1	3	569	65	250	2e-119	353	481067072	1236908	1236908	Bacteria	Proteobacteria	Alphaproteobacteria	Rickettsiales	Anaplasmataceae	Wolbachia	Wolbachia endosymbiont of Drosophila simulans						cellular organisms	Wolbachia endosymbiont of Drosophila simulans wNo
Transcript_64641	gi|518066408|ref|WP_019236616.1|	98.96	96	1	0	288	1	1	96	2e-58	201	518066408	955	955	Bacteria	Proteobacteria	Alphaproteobacteria	Rickettsiales	Anaplasmataceae	Wolbachia	Wolbachia pipientis						cellular organisms
Transcript_64950	gi|492860296|ref|WP_006012690.1|	99.35	155	1	0	23	487	1	155	4e-106	314	492860296	953	953	Bacteria	Proteobacteria	Alphaproteobacteria	Rickettsiales	Anaplasmataceae	Wolbachia							cellular organisms
Transcript_65183	gi|516101046|ref|WP_017531626.1|	99.44	179	1	0	1	537	14	192	4e-120	366	516101046	116598	116598	Bacteria	Proteobacteria	Alphaproteobacteria	Rickettsiales	Anaplasmataceae	Wolbachia	Wolbachia endosymbiont of Diaphorina citri						cellular organisms
Transcript_65511	gi|498088527|ref|WP_010402683.1|	99.38	160	1	0	480	1	1	160	1e-112	332	498088527	180837	180837	Bacteria	Proteobacteria	Alphaproteobacteria	Rickettsiales	Anaplasmataceae	Wolbachia	Wolbachia endosymbiont of Nasonia vitripennis						cellular organisms
Transcript_65541	gi|498087326|ref|WP_010401482.1|	100	127	0	0	1003	623	189	315	2e-81	262	498087326	180837	180837	Bacteria	Proteobacteria	Alphaproteobacteria	Rickettsiales	Anaplasmataceae	Wolbachia	Wolbachia endosymbiont of Nasonia vitripennis						cellular organisms
Transcript_66160	gi|516101146|ref|WP_017531726.1|	99.32	146	1	0	501	64	455	600	6e-95	303	516101146	116598	116598	Bacteria	Proteobacteria	Alphaproteobacteria	Rickettsiales	Anaplasmataceae	Wolbachia	Wolbachia endosymbiont of Diaphorina citri						cellular organisms
Transcript_66345	gi|917750509|ref|WP_052264683.1|	97.48	119	3	0	271	627	1	119	8e-53	190	917750509	1620420	1620420	Bacteria	Proteobacteria	Alphaproteobacteria	Rickettsiales	Anaplasmataceae	Wolbachia	Wolbachia endosymbiont of Operophtera brumata						cellular organisms
Transcript_66555	gi|492860314|ref|WP_006012698.1|	98.2	167	3	0	1	501	209	375	2e-109	335	492860314	955	955	Bacteria	Proteobacteria	Alphaproteobacteria	Rickettsiales	Anaplasmataceae	Wolbachia	Wolbachia pipientis						cellular organisms
Transcript_66706	gi|222825159|dbj|BAH22316.1|	58.52	810	294	11	2407	2	1890	2665	0	843	222825159	190193	190193	Bacteria	Proteobacteria	Alphaproteobacteria	Rickettsiales	Anaplasmataceae	Wolbachia	Wolbachia endosymbiont of Cadra cautella						cellular organisms
Transcript_66922	gi|518066670|ref|WP_019236878.1|	92.22	463	15	2	6	1358	575	1028	0	728	518066670	955	955	Bacteria	Proteobacteria	Alphaproteobacteria	Rickettsiales	Anaplasmataceae	Wolbachia	Wolbachia pipientis						cellular organisms
Transcript_67749	gi|518066325|ref|WP_019236533.1|	98.81	84	1	0	2	253	375	458	6e-33	129	518066325	955	955	Bacteria	Proteobacteria	Alphaproteobacteria	Rickettsiales	Anaplasmataceae	Wolbachia	Wolbachia pipientis						cellular organisms
Transcript_67816	gi|492859526|ref|WP_006012309.1|	95.95	222	9	0	668	3	13	234	1e-152	436	492859526	953	953	Bacteria	Proteobacteria	Alphaproteobacteria	Rickettsiales	Anaplasmataceae	Wolbachia							cellular organisms
Transcript_68602	gi|505401130|ref|WP_015588232.1|	90.14	71	7	0	356	144	336	406	1e-36	140	505401130	77038	77038	Bacteria	Proteobacteria	Alphaproteobacteria	Rickettsiales	Anaplasmataceae	Wolbachia	Wolbachia endosymbiont of Drosophila simulans						cellular organisms
Transcript_68691	gi|505401677|ref|WP_015588779.1|	64.53	296	92	4	1074	217	5	297	2e-131	391	505401677	77038	77038	Bacteria	Proteobacteria	Alphaproteobacteria	Rickettsiales	Anaplasmataceae	Wolbachia	Wolbachia endosymbiont of Drosophila simulans						cellular organisms
Transcript_69647	gi|656305006|ref|WP_029237656.1|	95.81	334	14	0	231	1232	1	334	0	664	656305006	180837	180837	Bacteria	Proteobacteria	Alphaproteobacteria	Rickettsiales	Anaplasmataceae	Wolbachia	Wolbachia endosymbiont of Nasonia vitripennis						cellular organisms
Transcript_69743	gi|916283803|ref|WP_051018849.1|	68.95	190	57	1	2	565	873	1062	2e-58	209	916283803	955	955	Bacteria	Proteobacteria	Alphaproteobacteria	Rickettsiales	Anaplasmataceae	Wolbachia	Wolbachia pipientis						cellular organisms
Transcript_69893	gi|505401170|ref|WP_015588272.1|	95.19	187	7	1	1	555	47	233	9e-118	346	505401170	77038	77038	Bacteria	Proteobacteria	Alphaproteobacteria	Rickettsiales	Anaplasmataceae	Wolbachia	Wolbachia endosymbiont of Drosophila simulans						cellular organisms
Transcript_69907	gi|498090528|ref|WP_010404684.1|	98.81	252	3	0	73	828	1	252	8e-135	419	498090528	180837	180837	Bacteria	Proteobacteria	Alphaproteobacteria	Rickettsiales	Anaplasmataceae	Wolbachia	Wolbachia endosymbiont of Nasonia vitripennis						cellular organisms
Transcript_70622	gi|498090215|ref|WP_010404371.1|	100	173	0	0	1	519	169	341	1e-114	358	498090215	953	953	Bacteria	Proteobacteria	Alphaproteobacteria	Rickettsiales	Anaplasmataceae	Wolbachia							cellular organisms
Transcript_70790	gi|917750630|ref|WP_052264804.1|	98.84	259	3	0	2	778	314	572	1e-176	521	917750630	953	953	Bacteria	Proteobacteria	Alphaproteobacteria	Rickettsiales	Anaplasmataceae	Wolbachia							cellular organisms
Transcript_71100	gi|550546175|ref|WP_022626382.1|	78.26	115	25	0	173	517	1	115	1e-58	191	550546175	953	953	Bacteria	Proteobacteria	Alphaproteobacteria	Rickettsiales	Anaplasmataceae	Wolbachia							cellular organisms
Transcript_71304	gi|917750586|ref|WP_052264760.1|	99.22	129	1	0	387	1	1	129	4e-87	267	917750586	953	953	Bacteria	Proteobacteria	Alphaproteobacteria	Rickettsiales	Anaplasmataceae	Wolbachia							cellular organisms
Transcript_72211	gi|498089903|ref|WP_010404059.1|	97.65	170	4	0	512	3	255	424	6e-110	339	498089903	180837	180837	Bacteria	Proteobacteria	Alphaproteobacteria	Rickettsiales	Anaplasmataceae	Wolbachia	Wolbachia endosymbiont of Nasonia vitripennis						cellular organisms
Transcript_73501	gi|516101905|ref|WP_017532485.1|	98.75	160	2	0	489	968	81	240	4e-107	325	516101905	116598	116598	Bacteria	Proteobacteria	Alphaproteobacteria	Rickettsiales	Anaplasmataceae	Wolbachia	Wolbachia endosymbiont of Diaphorina citri						cellular organisms
Transcript_73726	gi|212995851|gb|EEB56491.1|	92.68	205	15	0	4	618	4	208	3e-135	397	212995851	569881	569881	Bacteria	Proteobacteria	Alphaproteobacteria	Rickettsiales	Anaplasmataceae	Wolbachia	Wolbachia endosymbiont of Culex quinquefasciatus						cellular organisms	Wolbachia endosymbiont of Culex quinquefasciatus JHB
Transcript_74890	gi|222825095|dbj|BAH22253.1|	94.12	51	3	0	719	871	51	101	1e-09	69.3	222825095	190193	190193	Bacteria	Proteobacteria	Alphaproteobacteria	Rickettsiales	Anaplasmataceae	Wolbachia	Wolbachia endosymbiont of Cadra cautella						cellular organisms
Transcript_75449	gi|518066517|ref|WP_019236725.1|	100	176	0	0	1	528	100	275	2e-105	317	518066517	953	953	Bacteria	Proteobacteria	Alphaproteobacteria	Rickettsiales	Anaplasmataceae	Wolbachia							cellular organisms
Transcript_75495	gi|494513291|ref|WP_007302749.1|	95.62	297	13	0	895	5	78	374	0	534	494513291	953	953	Bacteria	Proteobacteria	Alphaproteobacteria	Rickettsiales	Anaplasmataceae	Wolbachia							cellular organisms
Transcript_75821	gi|516102021|ref|WP_017532601.1|	99.59	241	1	0	723	1	299	539	3e-139	422	516102021	116598	116598	Bacteria	Proteobacteria	Alphaproteobacteria	Rickettsiales	Anaplasmataceae	Wolbachia	Wolbachia endosymbiont of Diaphorina citri						cellular organisms
Transcript_75838	gi|505400615|ref|WP_015587717.1|	96.58	146	5	0	439	2	651	796	5e-88	286	505400615	77038	77038	Bacteria	Proteobacteria	Alphaproteobacteria	Rickettsiales	Anaplasmataceae	Wolbachia	Wolbachia endosymbiont of Drosophila simulans						cellular organisms
Transcript_75884	gi|917750861|ref|WP_052265035.1|	100	231	0	0	2	694	121	351	1e-150	442	917750861	953	953	Bacteria	Proteobacteria	Alphaproteobacteria	Rickettsiales	Anaplasmataceae	Wolbachia							cellular organisms
Transcript_77022	gi|748692195|ref|WP_039950318.1|	100	125	0	0	1	375	90	214	2e-74	246	748692195	955	955	Bacteria	Proteobacteria	Alphaproteobacteria	Rickettsiales	Anaplasmataceae	Wolbachia	Wolbachia pipientis						cellular organisms
Transcript_77156	gi|516101636|ref|WP_017532216.1|	99.4	167	1	0	503	3	1	167	6e-99	304	516101636	116598	116598	Bacteria	Proteobacteria	Alphaproteobacteria	Rickettsiales	Anaplasmataceae	Wolbachia	Wolbachia endosymbiont of Diaphorina citri						cellular organisms
Transcript_77302	gi|505400667|ref|WP_015587769.1|	91.2	125	11	0	377	3	39	163	8e-73	233	505400667	77038	77038	Bacteria	Proteobacteria	Alphaproteobacteria	Rickettsiales	Anaplasmataceae	Wolbachia	Wolbachia endosymbiont of Drosophila simulans						cellular organisms
Transcript_77323	gi|494513522|ref|WP_007302980.1|	97.81	183	4	0	2	550	211	393	3e-122	365	494513522	953	953	Bacteria	Proteobacteria	Alphaproteobacteria	Rickettsiales	Anaplasmataceae	Wolbachia							cellular organisms
Transcript_77623	gi|492864669|ref|WP_006014692.1|	99.1	111	1	0	11	343	1	111	4e-69	217	492864669	955	955	Bacteria	Proteobacteria	Alphaproteobacteria	Rickettsiales	Anaplasmataceae	Wolbachia	Wolbachia pipientis						cellular organisms
Transcript_77829	gi|656304963|ref|WP_029237613.1|	98.68	152	2	0	868	413	256	407	6e-68	228	656304963	180837	180837	Bacteria	Proteobacteria	Alphaproteobacteria	Rickettsiales	Anaplasmataceae	Wolbachia	Wolbachia endosymbiont of Nasonia vitripennis						cellular organisms
Transcript_77924	gi|498090544|ref|WP_010404700.1|	99.05	105	0	1	148	459	1	105	3e-44	155	498090544	953	953	Bacteria	Proteobacteria	Alphaproteobacteria	Rickettsiales	Anaplasmataceae	Wolbachia							cellular organisms
Transcript_77946	gi|494512961|ref|WP_007302419.1|	99.24	262	2	0	3	788	126	387	0	524	494512961	953	953	Bacteria	Proteobacteria	Alphaproteobacteria	Rickettsiales	Anaplasmataceae	Wolbachia							cellular organisms
Transcript_77984	gi|505400700|ref|WP_015587802.1|	98.5	200	3	0	602	3	199	398	1e-124	373	505400700	77038	77038	Bacteria	Proteobacteria	Alphaproteobacteria	Rickettsiales	Anaplasmataceae	Wolbachia	Wolbachia endosymbiont of Drosophila simulans						cellular organisms
Transcript_78311	gi|517908629|ref|WP_019078837.1|	97.27	220	6	0	3	662	152	371	2e-152	443	517908629	263438	263438	Bacteria	Proteobacteria	Alphaproteobacteria	Rickettsiales	Anaplasmataceae	Wolbachia	Wolbachia endosymbiont of Culex pipiens molestus						cellular organisms
Transcript_78313	gi|703625076|ref|WP_033445315.1|	97.01	67	2	0	133	333	1	67	1e-37	134	703625076	263438	263438	Bacteria	Proteobacteria	Alphaproteobacteria	Rickettsiales	Anaplasmataceae	Wolbachia	Wolbachia endosymbiont of Culex pipiens molestus						cellular organisms
Transcript_78339	gi|190357240|emb|CAQ54662.1|	100	146	0	0	2	439	1375	1520	1e-92	306	190357240	570417	570417	Bacteria	Proteobacteria	Alphaproteobacteria	Rickettsiales	Anaplasmataceae	Wolbachia	Wolbachia endosymbiont of Culex quinquefasciatus						cellular organisms	Wolbachia endosymbiont of Culex quinquefasciatus Pel
Transcript_78424	gi|494512734|ref|WP_007302192.1|	100	153	0	0	6	464	1	153	2e-108	321	494512734	953	953	Bacteria	Proteobacteria	Alphaproteobacteria	Rickettsiales	Anaplasmataceae	Wolbachia							cellular organisms
Transcript_78465	gi|498088380|ref|WP_010402536.1|	97.64	127	3	0	4	384	1	127	1e-69	233	498088380	180837	180837	Bacteria	Proteobacteria	Alphaproteobacteria	Rickettsiales	Anaplasmataceae	Wolbachia	Wolbachia endosymbiont of Nasonia vitripennis						cellular organisms
Transcript_78591	gi|371932847|emb|CCE77017.1|	96.34	164	6	0	2	493	45	208	1e-98	299	371932847	1116230	1116230	Bacteria	Proteobacteria	Alphaproteobacteria	Rickettsiales	Anaplasmataceae	Wolbachia	Wolbachia pipientis						cellular organisms	Wolbachia pipientis wAlbB
Transcript_78596	gi|498093085|ref|WP_010407241.1|	100	324	0	0	972	1	153	476	0	651	498093085	953	953	Bacteria	Proteobacteria	Alphaproteobacteria	Rickettsiales	Anaplasmataceae	Wolbachia							cellular organisms
Transcript_78954	gi|498090550|ref|WP_010404706.1|	100	95	0	0	211	495	1	95	1e-58	192	498090550	953	953	Bacteria	Proteobacteria	Alphaproteobacteria	Rickettsiales	Anaplasmataceae	Wolbachia							cellular organisms
Transcript_79367	gi|494512543|ref|WP_007302001.1|	99.39	163	1	0	490	2	506	668	3e-105	331	494512543	953	953	Bacteria	Proteobacteria	Alphaproteobacteria	Rickettsiales	Anaplasmataceae	Wolbachia							cellular organisms
Transcript_79409	gi|498088826|ref|WP_010402982.1|	99.07	108	1	0	447	124	1	108	1e-68	219	498088826	953	953	Bacteria	Proteobacteria	Alphaproteobacteria	Rickettsiales	Anaplasmataceae	Wolbachia							cellular organisms
Transcript_79563	gi|492863224|ref|WP_006013992.1|	100	154	0	0	1	462	7	160	2e-103	310	492863224	955	955	Bacteria	Proteobacteria	Alphaproteobacteria	Rickettsiales	Anaplasmataceae	Wolbachia	Wolbachia pipientis						cellular organisms
Transcript_79729	gi|808672669|emb|CQD05332.1|	68.97	58	18	0	189	16	10	67	7e-18	87.4	808672669	1402163	1402163	Bacteria	Proteobacteria	Alphaproteobacteria	Rickettsiales	Anaplasmataceae	Wolbachia	Wolbachia endosymbiont of Culex molestus						cellular organisms	Wolbachia endosymbiont wPip_Mol of Culex molestus
Transcript_80296	gi|505400827|ref|WP_015587929.1|	98.39	124	2	0	24	395	1	124	1e-79	244	505400827	77038	77038	Bacteria	Proteobacteria	Alphaproteobacteria	Rickettsiales	Anaplasmataceae	Wolbachia	Wolbachia endosymbiont of Drosophila simulans						cellular organisms
Transcript_80379	gi|808672713|emb|CQD05533.1|	97.59	83	2	0	877	1125	1	83	1e-46	166	808672713	1402163	1402163	Bacteria	Proteobacteria	Alphaproteobacteria	Rickettsiales	Anaplasmataceae	Wolbachia	Wolbachia endosymbiont of Culex molestus						cellular organisms	Wolbachia endosymbiont wPip_Mol of Culex molestus
Transcript_80700	gi|518066467|ref|WP_019236675.1|	99.3	142	1	0	24	449	1	142	3e-98	292	518066467	955	955	Bacteria	Proteobacteria	Alphaproteobacteria	Rickettsiales	Anaplasmataceae	Wolbachia	Wolbachia pipientis						cellular organisms
Transcript_80724	gi|516101351|ref|WP_017531931.1|	96.08	153	6	0	28	486	1	153	3e-85	262	516101351	116598	116598	Bacteria	Proteobacteria	Alphaproteobacteria	Rickettsiales	Anaplasmataceae	Wolbachia	Wolbachia endosymbiont of Diaphorina citri						cellular organisms
Transcript_81774	gi|498088054|ref|WP_010402210.1|	100	108	0	0	133	456	1	108	4e-72	226	498088054	180837	180837	Bacteria	Proteobacteria	Alphaproteobacteria	Rickettsiales	Anaplasmataceae	Wolbachia	Wolbachia endosymbiont of Nasonia vitripennis						cellular organisms
[truncated: 22 more columns]
